# Supplementary material for: The efficacy and safety of insulin-sensitizing drugs in HIV-associated lipodystrophy syndrome: a meta-analysis of randomized trials
Source: BMC Infect Dis. 2010 Jun 23;10:183. doi: 10.1186/1471-2334-10-183 (PMC2906460; doi:10.1186/1471-2334-10-183)
Supplement: Additional file 4 — Table - Severe Adverse Effects. This table summarizes the severe effects that were found in each study quantitatively. Additionally, specific types of severe effects were quantified by intervention. [file 1471-2334-10-183-S4.XLS]

## Sheet: Sheet1
Table: Severe Adverse Events*				Table: Severe adverse events* reported in randomized trials evaluating insulin sensitizing drugs in patients with HIV-associated lipodystrophy syndrome
	Event	Number of Events**		Study	Intervention Arm		Comparison Arm
Rosiglitazone					N	n	N	n
	Elevated Triglycerides	3
	Anemia	2		Rosiglitazone vs. Placebo or no treatment
	Low Platelet Counts	1		Blumer	8	NR	5	NR
	Gastrointestinal***	2		Schindler	23	NR	17	NR
Pioglitazone				Cavalcanti	39	5	39	6
	Elevated ALT	1		Haider	20	NR	17	NR
	Weight Gain	1		Mulligan	27	3	27	8
Metformin				Tomazic/Silic	30	0	30	0
	Gastrointestinal***	4		Hadigan	16	1	12	0
	Elevated Lactate Levels	4		Carr/Kovacic	53	7	55	5
				Sutinen/Yki Jarvinen	15	NR	15	NR
* Led to Treatment Withdrawal or Study Discontinuation
** Total number of events in all studies combined				Pioglitazone vs. Placebo
*** Gastrointestinal Problems = Severe Diarrhea and Nausea				Slama	62	10	65	6
				Gavrila	7	NR	7	NR
				Metformin vs. Placebo or no treatment
				Kohli	25	1	23	0
				Mulligan	26	12	27	8
				Tomazic/Silic	30	0	30	0
				Martinez	35	0	36	0
				Hadigan	14	0	11	0
				Saint-Marc	14	2	13	NR
				Rosiglitazone vs. Metformin
				Mulligan	27	12	26	3
				van Wijk/Coll	15	0	16	0
				Tomazic/Silic	30	0	30	0
				* Led to Treatment Withdrawal or Study Discontinuation
				NR= not reported; UD= undefined
